# Supplementary material for: N6-methyladenosine modification-mediated mRNA metabolism is essential for human pancreatic lineage specification and islet organogenesis
Source: Nat Commun. 2022 Jul 18;13:4148. doi: 10.1038/s41467-022-31698-2 (PMC9293889; doi:10.1038/s41467-022-31698-2)
Supplement: Supplementary file 3 — Source Data [file 41467_2022_31698_MOESM3_ESM.xlsx]

## Sheet: Fig. 1b
Fig. 1b
	Global m6A abundance
		hPSC	DE	PP	hILO
	Relative m6A/A level (%)	0.353553	0.323669	0.241061	0.327498
		0.363741	0.310382	0.287477	0.314221
		0.355656	0.316697	0.286663	0.328248
		0.343711	0.298009	0.29254	0.330554
	Mean	0.3542	0.3122	0.2769	0.3251
	SD	0.008238	0.0109	0.02406	0.007388
	SEM	0.004119	0.00545	0.01203	0.003694
	P values relative to hPSC		0.0009	0.0009	0.0019
	P values are calculated by two-tailed unpaired t-test.
	Graphs plotted and statistical calculations in Prism 8.

## Sheet: Fig. 3a
Fig. 3a
	Western blotting analysis of ALKBH5 protein levels in hPSCs, DE, PPs, and hILOs.

## Sheet: Fig. 3c
Fig. 3c
	Western blotting analysis of ALKBH5 protein levels in WT and A5-KO hPSCs.

## Sheet: Fig. 3f
Fig. 3f
	FACS result at PP stage
		WT	A5-KO
	The percentage of PDX1+ NKX6.1+ cells (%)	40.49	11.6
		47.54	16.35
		42.97	15
	Mean	43.67	14.32
	SD	3.576	2.448
	SEM	2.065	1.413
	P values relative to WT		0.0003
	P values are calculated by two-tailed unpaired t-test.
	Graphs plotted and statistical calculations in Prism 8.

## Sheet: Fig. 3g
Fig. 3g
		Expression of PP marker genes in WT and A5-KO PPs
		Relative expression		WT			Mean	SD	SEM
			PDX1	1	1	1	1	0	0
			NKX6.1	1	1	1	1	0	0
			SOX9	1	1	1	1	0	0
			HNF6	1	1	1	1	0	0
				A5-KO			Mean	SD	SEM	P values relative to WT
			PDX1	0.784584	0.673617	0.466516	0.6416	0.1614	0.09321	0.0184
			NKX6.1	0.0813339	0.131215	0.332171	0.1816	0.1328	0.07666	0.0004
			SOX9	0.784584	0.726986	0.61132	0.7076	0.08824	0.05094	0.0046
			HNF6	0.45376	0.578344	0.641713	0.5579	0.09562	0.05521	0.0013
		P values are calculated by two-tailed unpaired t-test.
		Graphs plotted and statistical calculations in Prism 8.

## Sheet: Fig. 3h
Fig. 3h
	Western blotting analysis of NKX6.1 protein in WT and A5-KO PPs.

## Sheet: Fig. 4d
Fig. 4d
	FACS results at hILO stage
	cell percentage (%)	WT			Mean	SD	SEM
	C-pep+PDX1+	25.89	23.27	24.02	24.39	1.349	0.779
	C-pep+NKX6.1+	16.49	19.29	21.6	19.13	2.559	1.477
	C-pep+GCG-	37.58	26.12	30.39	31.36	5.792	3.344
	C-pep+SST-	31.67	24.42	22.66	26.25	4.776	2.757
		A5-KO			Mean	SD	SEM	P values relative to WT
	C-pep+PDX1+	11.1	7.82	9.18	9.367	1.648	0.9514	0.0003
	C-pep+NKX6.1+	3.02	3.6	2.87	3.163	0.3855	0.2226	0.0004
	C-pep+GCG-	8.7	6.74	7.38	7.607	0.9995	0.577	0.0022
	C-pep+SST-	11.01	9.88	10.4	10.43	0.5656	0.3265	0.0047
	P values are calculated by two-tailed unpaired t-test.
	Graphs plotted and statistical calculations in Prism 8.

## Sheet: Fig. 4g
Fig. 4g
		Glucose-stimulated insulin-secretion (GSIS)
			WT		A5-KO
			2 mM	16.8 mM	2 mM	16.8 mM
		Fold change in insulin secretion	1	1.87749	1	1.04456
			1	2.0141	1	1.30746
			1	1.80418	1	1.30533
			1	1.43277	1	0.973639
		Mean	1	1.782	1	1.158
		SD	0	0.2486	0	0.1741
		SEM	0	0.1243	0	0.08703
		P values relative to 2 mM		0.0008		0.1199
		P values relative to WT-16.8 mM				0.0063
		P values are calculated by two-tailed unpaired t-test.
		Graphs plotted and statistical calculations in Prism 8.

## Sheet: Fig. 5b
Fig. 5b
		Gene expression of ALKBH5
			WT+GFP	A5-KO+GFP	A5-KO+A5WT	A5-KO+A5mut
		Relative expression	1	0.00312918	1.12506	2.65737
			1	0.00287943	0.993092	2.88786
			1	0.0121744	0.913831	2.82843
		Mean	1	0.006061	1.011	2.791
		SD	0	0.005296	0.1067	0.1197
		SEM	0	0.003058	0.06161	0.06909
		P values relative to A5-KO+GFP	<0.0001		<0.0001	<0.0001
		P values are calculated by two-tailed unpaired t-test.
		Graphs plotted and statistical calculations in Prism 8.

## Sheet: Fig. 5c
Fig. 5c
	Western blotting analysis of ALKBH5 protein levels in WT+GFPN, A5-KO+GFPN, A5-KO+A5WT, and A5-KO+A5Mut hPSC lines.

[truncated: 32 more sheets: Fig. 5d, Fig. 5f, Fig. 5g, Fig. 6d+Supplementary Fig. 6e, Fig. 6e, Fig. 6l, Fig. 7a, Fig. 7c, Fig. 7d, Fig. 7e+Supplementary Fig. 8b, Fig. 7g, Fig. 7h, Supplementary Fig. 2c, Supplementary Fig. 2d, Supplementary Fig. 3b+4a, Supplementary Fig. 3e, Supplementary Fig. 3f, Supplementary Fig. 3g, Supplementary Fig. 3h, Supplementary Fig. 3i …]
